# Supplementary material for: GGN-GO: geometric graph networks for predicting protein function by multi-scale structure features
Source: Brief Bioinform. 2024 Nov 1;25(6):bbae559. doi: 10.1093/bib/bbae559 (PMC11530295; doi:10.1093/bib/bbae559)
Supplement: Supplementary_material_bbae559 [file supplementary_material_bbae559.zip]

Archive with 1 entries (1 files):
- Supplementary_material_bbae559.tex
