# Supplementary material for: GGN-GO: geometric graph networks for predicting protein function by multi-scale structure features
Source: Brief Bioinform. 2024 Nov 1;25(6):bbae559. doi: 10.1093/bib/bbae559 (PMC11530295; doi:10.1093/bib/bbae559)
Supplement: Supplementary_material_bbae559 [file supplementary_material_bbae559.zip › Supplementary_material_bbae559.tex]

\documentclass[12pt, onecolumn]{article}%
\usepackage[left]{lineno} % 导入 lineno 包，并设置行号在左侧
\usepackage{natbib}
\bibliographystyle{ieeetr}
\usepackage[utf8]{inputenc}
\usepackage{amsmath}
\usepackage{hyperref}
\usepackage{enumitem}
\usepackage{graphicx}
\usepackage{caption}
\usepackage{float}
\usepackage{amsmath}
\usepackage{titlesec}
\usepackage{setspace}
\newcommand{\parbullet}{\par\noindent$\bullet$\hspace{1em}}
\begin{document}

\onehalfspacing % 设置1.5倍行距


\section{Baseline}

GGN-GO was compared with six methods: BLAST, FunFams, DeepGO, DeepFRI, PFresGO, and HEAL.

(1)BLAST: An unsupervised learning method that annotates functions based on sequence similarity. The comparative experiment referenced the BLAST settings in CAFA1, with the default E value set to 1e-3. The functional annotations of the training set sequences were applied to the test set sequences, using sequence identity scores as prediction scores.

(2)FunFams: An unsupervised method that uses domain-based protein function annotation. For each protein sequence, the HMMER3 tool searches within CATH FunFams, and the functional category with the highest HMM score is annotated to the test sequence. The prediction score is the frequency of the occurrence of the functional category.

(3)DeepGO: A deep learning-based protein function prediction method that learns the deep features of sequences and topological features of the network to predict protein functions. This method improves prediction accuracy and coverage, especially when handling large-scale protein data.

(4)DeepFRI: Combine protein sequence and structure information by extracting sequence features through a pre-trained long-short-term memory (LSTM) model and creating a contact map between amino acids based on protein structure. The LSTM outputs and the constructed contact map are jointly input into a Graph Convolutional Network (GCN) to predict protein functions.

(5)PFresGO: Integrates the hierarchical structure of the Gene Ontology (GO) graph, using self-attention operations to capture the interrelationships of GO terms and cross-attention operations to embed protein representations and GO into a common latent space, identifying global protein sequence patterns and local functional residues.

(6)HEAL: Using protein sequence and structure information to capture super nodes with a hierarchical graph transformer, inferring long-range dependencies between atoms, and combining distance maps between protein atoms to jointly predict protein functions.
\section{Evaluation metrics}
\subsection{Fmax}\label{subsec1}
\begin{gather}
Fmax  = \mathop {max }\limits_t \left\{ {\frac{{2AvgPr (t) * AvgRc(t)}}{{AvgPr (t) + AvgRc(t)}}} \right\}\label{s.eq1} \\
AvgPr(t) = \frac{1}{{m(t)}}*\sum\limits_{i = 1}^{m(t)} {p{r_i}(t)} \label{s.eq2}\\
AvgRc(t) = \frac{1}{n}*\sum\limits_{i = 1}^n {r{c_i}(t)}\label{s.eq3}
\end{gather}

$Fmax$ is the maximum F1 score (Eq.\ref{s.eq1}) obtained from all threshold calculations. The average precision score $AvgPr(t)$ and the average recall score $AvgRc(t)$ are shown in eq\ref{s.eq2} and eq\ref{s.eq3}, respectively, for a given threshold $t$, where $pr_{i}(t)$ and $rc_{i}(t)$ denote the precision and recall scores for each protein. The threshold ttt takes values from 0 to 1 in steps of 0.01. Here, $n$ is the number of proteins in the test set and $m(t)$ is the number of proteins with at least one function.
\subsection{AUPR}\label{subsec1}
\begin{gather}
macro - AUPR = \int {Avg\Pr '(t)*d\left( {AvgRc'(t)} \right)} \label{s.eq4} \\
AvgPr^\prime (t) = \frac{1}{{f(t)}}\sum\limits_{j = 1}^n {pr{'_j}(t)} \label{s.eq5}\\
AvgRc^\prime (t) = \frac{1}{{f(t)}}\sum\limits_{j = 1}^n {rc{'_j}(t)}
\label{s.eq6}
\end{gather}

We use macro-AUPR to evaluate model performance. Macro-AUPR refers to the area under the $AvgPr^\prime(t)$ and $AvgRc^\prime(t)$ curves (eq\ref{s.eq4}. This is different from $AvgPr(t)$ and $AvgRc(t)$, which denote the average precision per protein and the recall at the threshold $t$. $AvgPr^\prime(t)$ and $AvgRc^\prime(t)$denote the average precision and recall for each protein function at threshold $t$ (eq\ref{s.eq5}, eq\ref{s.eq6}).

\subsection{Smin}\label{subsec1}
\begin{gather}
 Smin  = \mathop {\min }\limits_t \sqrt {ru{{(t)}^2} + mi{{(t)}^2}}\label{s.eq7} \\
ru(t) = \frac{1}{n}\sum\limits_{i = 1}^n {\sum\limits_{c \in {T_i} - {P_i}\left( t \right)} {IC(l)} }\label{s.eq8}\\
mi(t) = \frac{1}{n}\sum\limits_{i = 1}^n {\sum\limits_{c \in {P_i} - {T_i}\left( t \right)} {IC(l)} }\label{s.eq9}\\
IC\left( l \right) =  - {\log _2}\left( {P\left( l \right)} \right)\label{s.eq10}
\end{gather}

$Smin$ is used to compute the minimum semantic distance (eq(7)) between the true and predicted annotations at different thresholds ttt. The performance of the model in the prediction of annotations is evaluated by combining residual uncertainty and error information. ${ru{{(t)}^2}}$ and ${mi{{(t)}^2}}$ denote the average residual uncertainty and the average error information, respectively. The formulas for ${ru{{(t)}}}$ and ${mi{{(t)}}}$ are shown in eq.(8) and eq.(9), respectively, where $T_{i}$ is the true annotation of protein $i$, $IC(l)$ quantifies the information content of the function $l$, and $P(l)$ is the probability of occurrence of function $l$.

\section{Result}
\subsection{Generalizability of GGN-GO}\label{subsec1}

\begin{table}[h!]
\centering
    \caption{Evaluation metrics for GGN-GO and other competing methods on PDBch's test set at 5 homology thresholds for PDBch's test set}
\begin{tabular}{cccccc}
\hline
 & \multicolumn{5}{c}{AUPR (mf)} \\
\cline{2-6}
Model & \textless 30\% & \textless 40\% & \textless 50\% & \textless 70\% & \textless 95\% \\
\hline
DeepGO & 0.303 & 0.326 & 0.347 & 0.38 & 0.395 \\
\hline
DeepFRI & 0.425 & 0.443 & 0.463 & 0.485 & 0.504 \\
\hline
HEAL-PDB & 0.474 & 0.487 & 0.507 & 0.541 & 0.571 \\
\hline
HEAL & 0.638 & 0.641 & 0.663 & 0.681 & 0.698 \\
\hline
GGN-GO-PDB & 0.502 & 0.523 & 0.544 & 0.594 & 0.611 \\
\hline
GGN-GO & 0.659 & 0.663 & 0.681 & 0.699 & 0.72 \\
\hline
\end{tabular}
\label{s.table1}
\end{table}

\begin{table}[h!]
\centering
\begin{tabular}{cccccc}
\hline
 & \multicolumn{5}{c}{AUPR (bp)} \\
\cline{2-6}
Model & \textless 30\% & \textless 40\% & \textless 50\% & \textless 70\% & \textless 95\% \\
\hline
DeepGO & 0.138 & 0.132 & 0.154 & 0.171 & 0.185 \\
\hline
DeepFRI & 0.214 & 0.218 & 0.232 & 0.253 & 0.268 \\
\hline
HEAL-PDB & 0.197 & 0.205 & 0.209 & 0.233 & 0.263 \\
\hline
HEAL & 0.3 & 0.296 & 0.311 & 0.327 & 0.345 \\
\hline
GGN-GO-PDB & 0.253 & 0.259 & 0.267 & 0.289 & 0.312 \\
\hline
GGN-GO & 0.374 & 0.377 & 0.391 & 0.407 & 0.425 \\
\hline
\end{tabular}
\label{s.table2}
\end{table}

\begin{table}[h!]
\centering
\begin{tabular}{cccccc}
\hline
 & \multicolumn{5}{c}{AUPR(cc)} \\
\cline{2-6}
Model & \textless 30\% & \textless 40\% & \textless 50\% & \textless 70\% & \textless 95\% \\
\hline
DeepGO & 0.221 & 0.222 & 0.234 & 0.244 & 0.274 \\
\hline
DeepFRI & 0.248 & 0.248 & 0.251 & 0.258 & 0.285 \\
\hline
HEAL-PDB & 0.285 & 0.294 & 0.302 & 0.306 & 0.347 \\
\hline
HEAL & 0.429 & 0.434 & 0.434 & 0.445 & 0.468 \\
\hline
GGN-GO-PDB & 0.31 & 0.318 & 0.328 & 0.336 & 0.359 \\
\hline
GGN-GO & 0.458 & 0.461 & 0.465 & 0.472 & 0.492 \\
\hline
\end{tabular}
\label{s.table3}
\end{table}


\begin{table}[h!]
\centering
\begin{tabular}{cccccc}
\hline
 & \multicolumn{5}{c}{Fmax(mf)} \\
\cline{2-6}
Model & \textless 30\% & \textless 40\% & \textless 50\% & \textless 70\% & \textless 95\% \\
\hline
DeepGO & 0.487 & 0.501 & 0.528 & 0.559 & 0.575 \\
\hline
DeepFRI & 0.544 & 0.552 & 0.575 & 0.604 & 0.626 \\
\hline
HEAL-PDB & 0.604 & 0.617 & 0.634 & 0.667 & 0.691 \\
\hline
HEAL & 0.698 & 0.702 & 0.719 & 0.735 & 0.749 \\
\hline
GGN-GO-PDB & 0.639 & 0.651 & 0.668 & 0.691 & 0.71 \\
\hline
GGN-GO & 0.707 & 0.715 & 0.734 & 0.752 & 0.769 \\
\hline
\end{tabular}
\label{s.table4}
\end{table}

% 第五个表格
\begin{table}[h!]
\centering
\begin{tabular}{cccccc}
\hline
 & \multicolumn{5}{c}{Fmax(bp)} \\
\cline{2-6}
Model & \textless 30\% & \textless 40\% & \textless 50\% & \textless 70\% & \textless 95\% \\
\hline
DeepGO & 0.466 & 0.466 & 0.472 & 0.489 & 0.494 \\
\hline
DeepFRI & 0.502 & 0.51 & 0.517 & 0.533 & 0.54 \\
\hline
HEAL-PDB & 0.537 & 0.539 & 0.544 & 0.555 & 0.566 \\
\hline
HEAL & 0.582 & 0.578 & 0.582 & 0.592 & 0.594 \\
\hline
GGN-GO-PDB & 0.623 & 0.622 & 0.628 & 0.64 & 0.649 \\
\hline
GGN-GO & 0.658 & 0.66 & 0.663 & 0.674 & 0.68 \\
\hline
\end{tabular}
\label{s.table5}
\end{table}

\begin{table}[h!]
\centering
\begin{tabular}{cccccc}
\hline
 & \multicolumn{5}{c}{Fmax(cc)} \\
\cline{2-6}
Model & \textless 30\% & \textless 40\% & \textless 50\% & \textless 70\% & \textless 95\% \\
\hline
DeepGO & 0.583 & 0.581 & 0.586 & 0.589 & 0.595 \\
\hline
DeepFRI & 0.605 & 0.606 & 0.606 & 0.605 & 0.612 \\
\hline
HEAL-PDB & 0.64 & 0.644 & 0.648 & 0.647 & 0.654 \\
\hline
HEAL & 0.684 & 0.682 & 0.684 & 0.686 & 0.687 \\
\hline
GGN-GO-PDB & 0.645 & 0.65 & 0.652 & 0.654 & 0.661 \\
\hline
GGN-GO & 0.676 & 0.682 & 0.679 & 0.68 & 0.685 \\
\hline
\end{tabular}
\label{s.table6}
\end{table}

% 第七个表格
\begin{table}[h!]
\centering
\begin{tabular}{cccccc}
\hline
 & \multicolumn{5}{c}{Smin(mf)} \\
\cline{2-6}
Model & \textless 30\% & \textless 40\% & \textless 50\% & \textless 70\% & \textless 95\% \\
\hline
DeepGO & 0.543 & 0.532 & 0.512 & 0.484 & 0.474 \\
\hline
DeepFRI & 0.507 & 0.498 & 0.483 & 0.454 & 0.438 \\
\hline
HEAL-PDB & 0.481 & 0.469 & 0.456 & 0.425 & 0.405 \\
\hline
HEAL & 0.391 & 0.388 & 0.372 & 0.351 & 0.341 \\
\hline
GGN-GO-PDB & 0.482 & 0.471 & 0.445 & 0.412 & 0.403 \\
\hline
GGN-GO & 0.394 & 0.389 & 0.375 & 0.362 & 0.354 \\
\hline
\end{tabular}
\label{s.table7}
\end{table}

% 第八个表格
\begin{table}[h!]
\centering
\begin{tabular}{cccccc}
\hline
 & \multicolumn{5}{c}{Smin(bp)} \\
\cline{2-6}
Model & \textless 30\% & \textless 40\% & \textless 50\% & \textless 70\% & \textless 95\% \\
\hline
DeepGO & 0.597 & 0.596 & 0.59 & 0.576 & 0.574 \\
\hline
DeepFRI & 0.571 & 0.566 & 0.561 & 0.545 & 0.541 \\
\hline
HEAL-PDB & 0.564 & 0.56 & 0.557 & 0.547 & 0.54 \\
\hline
HEAL & 0.522 & 0.524 & 0.521 & 0.512 & 0.51 \\
\hline
GGN-GO-PDB & 0.573 & 0.569 & 0.562 & 0.551 & 0.542 \\
\hline
GGN-GO & 0.533 & 0.532 & 0.529 & 0.514 & 0.507 \\
\hline
\end{tabular}
\label{s.table8}
\end{table}

\begin{table}[h!]
\centering
\begin{tabular}{cccccc}
\hline
 & \multicolumn{5}{c}{Smin(cc)} \\
\cline{2-6}
Model & \textless 30\% & \textless 40\% & \textless 50\% & \textless 70\% & \textless 95\% \\
\hline
DeepGO & 0.555 & 0.557 & 0.553 & 0.548 & 0.544 \\
\hline
DeepFRI & 0.531 & 0.529 & 0.528 & 0.53 & 0.524 \\
\hline
HEAL-PDB & 0.513 & 0.508 & 0.505 & 0.505 & 0.496 \\
\hline
HEAL & 0.461 & 0.461 & 0.458 & 0.461 & 0.458 \\
\hline
GGN-GO-PDB & 0.521 & 0.518 & 0.517 & 0.514 & 0.508 \\
\hline
GGN-GO & 0.483 & 0.484 & 0.478 & 0.481 & 0.471 \\
\hline
\end{tabular}
\label{s.table9}
\end{table}


\subsection{Performance of GGN-GO for predicting protein function with missing structure}\label{subsec1}
\begin{table}[H]
\centering
\caption{Model performance on AFch with respect to Fmax and macro-AUPR}
\begin{tabular}{ccccccc}
\hline
 & \multicolumn{3}{c}{AUPR} & \multicolumn{3}{c}{Fmax} \\
\cline{2-7}
Method & MF & BP & CC & MF & BP & CC \\
\hline
DeepFRI & 0.342 & 0.114 & 0.192 & 0.398 & 0.387 & 0.536 \\
\hline
GGN-GO-PDB & 0.378 & 0.147 & 0.153 & 0.455 & 0.448 & 0.527 \\
\hline
HEAL & 0.502 & 0.2 & 0.287 & 0.491 & 0.475 & 0.614 \\
\hline
GGN-GO & 0.558 & 0.321 & 0.313 & 0.531 & 0.501 & 0.672 \\
\hline
\end{tabular}
\label{s.table10}
\end{table}

\subsection{Performance of GGN-GO for different specific GO terms}\label{subsec1}
\begin{figure*}[htbp]
\centerline{\includegraphics[width=\textwidth]{S1.png}}
\caption{Distribution of Information Content (IC) for protein functions in the PDBch training set.}
\label{fig.S1}
\end{figure*}

\begin{figure*}[htbp]
    \centering
    \begin{subfigure}{\textwidth}
        \centering
        \includegraphics[width=\textwidth]{S2.png}
        \caption{Distribution of Information Content (IC) for protein functions in the combination of PDBch training set and AFch training set.}
        \label{fig:S2}
    \end{subfigure}
    
    \vspace{1em} % 可根据需要调整垂直间距

    \begin{subfigure}{\textwidth}
        \centering
        \includegraphics[width=\textwidth]{S3.png}
        \caption{AUPR of different methods on PDBch test set over different IC (information content) thresholds.}
        \label{fig:S3}
    \end{subfigure}
    
    \label{fig:combined}
\end{figure*}

\end{document}
